# Supplementary material for: Supramolecular Nanoparticles of Histone and Hyaluronic Acid for Co-Delivery of siRNA and Photosensitizer In Vitro
Source: Int J Mol Sci. 2024 May 16;25(10):5424. doi: 10.3390/ijms25105424 (PMC11121309; doi:10.3390/ijms25105424)
Supplement: Supplementary file 1 [file ijms-25-05424-s001.zip]

Archive with 1 entries (1 files):
- ijms-2989291-supplementary.pdf
